# Supplementary material for: Activating Transcription Factor 6 Is Necessary and Sufficient for Alcoholic Fatty Liver Disease in Zebrafish
Source: PLoS Genet. 2014 May 29;10(5):e1004335. doi: 10.1371/journal.pgen.1004335 (PMC4038464; doi:10.1371/journal.pgen.1004335)
Supplement: Table S2 — UPR effectors upregulated by nAtf6 and by ethanol. Livers from 2 clutches of Tg(fabp10:nls-mCherry) expressing larvae or from 1 clutch of nAtf6 TG larvae were dissected and pooled for RNA extraction and library preparation. Log values ≥ 0.2 are highlighted in red. (XLSX) [file pgen.1004335.s012.xlsx]

## Sheet: Sheet1
Table S2. UPR effectors upregulated by nAtf6 and by ethanol. Livers from 2 clutches of Tg(fabp10:nls-mCherry) expressing larvae or from 1 clutch of nAtf6 TG larvae were dissected and pooled for RNA extraction and library preparation.
gene	gene name	log value nAtf6	log value EtOH 1	log value EtOH 2
hsp90b1	glucose regulated protein 94 (grp94)	2.79	1.89	1.79
hspa5	binding immunoglobulin protein (BIP)	2.73	2.06	2.09
pdia4	protein disulfide isomerase family A, member 4	2.26	1.55	1.92
pdia3	protein disulfide isomerase family A, member 3	1.62	0.74	1.11
hyou1	hypoxia upregulated 1	1.5	1.06	0.96
manf	mesencephalic astrocyte- derived neurotrophic factor	1.48	0.7	1.1
ppib	peptidylprolyl isomerase B (cyclophilin B)	1.4	0.97	1.43
calr	calreticulin	1.37	0.49	1.03
calrl	calreticulin like	1.32	1.81	0.67
derl3	derlin 3	1.25	0.66	0.73
pdip5	protein disulfide isomerase-related protein (provisional)	1.14	0.18	0.28
bhmt	betaine-homocysteine methyltransferase	1.06	0.33	0.29
herpud1	homocysteine-inducible, endoplasmic reticulum stress-inducible, ubiquitin-like domain member 1	1.03	0.5	0.29
calrl2	calreticulin like 2	0.92	0.3	0.39
calua	calumenin a	0.81	0.11	0.4
dnajb11	DnaJ (Hsp40) homolog, subfamily B, member 11	0.67	0.43	0.42
cth	cystathionase (cystathionine gamma-lyase)	0.65	0.05	0.09
dnajc3	DnaJ (Hsp40) homolog, subfamily C, member 3	0.62	0.54	0.73
sel1l	sel-1 suppressor of lin-12-like (C. elegans)	0.58	0.31	0.17
vcp	Transitional endoplasmic reticulum ATPase	0.53	0.46	0.41
sdf2l1	dihydropyrimidinase-like 2; stromal cell-derived factor 2-like protein 1	0.52	0.23	0.65
edem1	ER degradation enhancer, mannosidase alpha-like 1	0.5	0.21	0.19
os9	osteosarcoma amplified 9	0.48	0.28	0.19
igfbp1a	insulin-like growth factor binding protein 1a	0.45	1.49	1.54
stt3b	subunit of the oligosaccharyltransferase complex (catalytic)	0.4	0.29	0.06
calub	calumenin b	0.38	0.08	0.18
canx	calnexin	0.35	0.57	0.54
fkbp5	51 kDa FK506-binding protein 5	0.35	0.24	0.29
igfbp1b	insulin-like growth factor binding protein 1b	0.28	2.17	2.54
atf6	activating transcription factor 6	0.23	0.34	0.03
syvn1	E3 ubiquitin-protein ligase synoviolin	0.22	0.13	0.05
tubb4b	tubulin beta-4B chain	0.21	0.52	0.38
dnajb9b	DnaJ homolog subfamily B member 9	0.21	0.49	0.25
clpxa	ATP-dependent Clp protease ATP-binding subunit clpX-like, mitochondrial, a	0.18	0.3	0.39
derl1	derlin 1	0.17	0.25	0.35
xbp1	x-box binding protein 1	0.13	0.04	0.31
kdelr2a	KDEL (Lys-Asp-Glu-Leu) endoplasmic reticulum protein retention receptor 2a	0.12	0.25	0.22
ppiab	peptidylprolyl isomerase Ab (cyclophilin A)	0.11	-0.05	0.35
fkbp1aa	FK506 binding protein 1Aa	0.08	0.06	0.36
kdelr2b	KDEL (Lys-Asp-Glu-Leu) endoplasmic reticulum protein retention receptor 2b	0.03	0.22	0.41
ssr1	signal sequence receptor, alpha	0.02	0.64	0.72
cebpb	CCAAT/enhancer binding protein (C/EBP), beta	0	0.29	0.18
vimp	VCP-interacting membrane protein	0	0.23	0.19
atf4b1	activating transcription factor 4b1	-0.03	0.16	0.12
serp1	stress-associated endoplasmic reticulum protein 1	-0.04	0.35	0.95
atf4b2	activating transcription factor 4b2	-0.04	0.07	0.02
hsp90ab1	heat shock protein 90, alpha (cytosolic), class B member 1	-0.05	0.35	-0.38
fkbp2	51 kDa FK506-binding protein 2	-0.06	0.27	0.66
hspe1	heat shock 10 protein 1 (chaperonin 10)	-0.14	0.21	0.43
ssr4	signal sequence receptor, delta	-0.19	0.55	0.81
fkbp11	51 kDa FK506-binding protein 11	-0.22	0.22	0.7
hspd1	heat shock 60kD protein 1 (chaperonin)	-0.23	0.67	0.24
ssr3	signal sequence receptor, gamma	-0.23	0.21	0.5
ssr2	signal sequence receptor, beta	-0.35	0.3	0.75
