# Supplementary material for: Activating Transcription Factor 6 Is Necessary and Sufficient for Alcoholic Fatty Liver Disease in Zebrafish
Source: PLoS Genet. 2014 May 29;10(5):e1004335. doi: 10.1371/journal.pgen.1004335 (PMC4038464; doi:10.1371/journal.pgen.1004335)
Supplement: Table S3 — Upregulated and downregulated genes in the liver of nAtf6 TG 5 dpf larvae. A: Upregulated genes in the liver of nAtf6 TG 5 dpf zebrafish larvae. Livers from 2 clutches of Tg(fabp10:nls-mCherry) expressing larvae or from 1 clutch of nAtf6 TG larvae were dissected and pooled for RNA extraction and library preparation. UPR target genes are highlighted in pink. GO terms were assigned as described in the Materials and Methods. B: Downregulated genes in the liver of nAtf6 TG 5 dpf larvae. Genes regulating lipoprotein secretion are highlighted in orange. (XLSX) [file pgen.1004335.s013.xlsx]

## Sheet: UP
Table S3A. Upregulated genes in the liver of nAtf6 TG 5 dpf zebrafish larvae. Livers from 2 clutches of Tg(fabp10:nls-mCherry) expressing larvae or from 1 clutch of nAtf6 TG larvae were dissected and pooled for RNA extraction and library preparation. UPR target genes are highlighted in pink
GO	gene	log nAtf6/ctrl
activation of signaling protein activity involved in unfolded protein response	hsp90b1	2.79
activation of signaling protein activity involved in unfolded protein response	hspa5	2.73
protein disulfide isomerase activity	pdia4	2.26
protein disulfide isomerase activity	pdia3	1.62
?	fep15	1.56
activation of signaling protein activity involved in unfolded protein response	hyou1	1.5
response to unfolded protein	manf	1.48
protein peptidyl-prolyl isomerization	ppib	1.4
regulation of insulin secretion involved in cellular response to glucose stimulus	hmgn3	1.38
activation of signaling protein activity involved in unfolded protein response	calr	1.37
unfolded protein binding	calrl	1.32
protein N-linked glycosylation via asparagine	derl3	1.25
protein disulfide isomerase activity	pdip5	1.14
oxidoreductase activity	zgc:92630	1.1
vasculature development	lgals2b	1.06
protein complex binding	bhmt	1.06
activation of signaling protein activity involved in unfolded protein response	herpud1	1.03
unfolded protein binding	calrl2	0.92
transcription, DNA-dependent	ptmaa	0.86
nucleoside metabolic process	pnp5a	0.85
calcium ion binding	calua	0.81
gluconeogenesis	pck1	0.76
?	c20orf24	0.76
carbohydrate metabolic process	aldh2.2	0.69
cellular amino acid catabolic process	enosf1	0.68
regulation of fibroblast growth factor receptor signaling pathway	cnpy1	0.67
activation of signaling protein activity involved in unfolded protein response	dnajb11	0.67
serine-type endopeptidase inhibitor activity	serpina1	0.66
endoplasmic reticulum unfolded protein response	cth	0.65
microtubule-based process	zgc:123194	0.62
activation of signaling protein activity involved in unfolded protein response	dnajc3	0.62
vitamin metabolic process	cyb5a	0.61
melanin biosynthetic process	ddt	0.6
response to endoplasmic reticulum stress	sel1l	0.58
?	creld2	0.57
endoplasmic reticulum unfolded protein response	vcp	0.53
camera-type eye development	egr1	0.53
similar to sdf2: dolichyl-phosphate-mannose-protein mannosyltransferase activity	sdf2l1	0.52
S-adenosylmethionine biosynthetic process	mat1a	0.51
activation of signaling protein activity involved in unfolded protein response	edem1	0.5
small GTPase mediated signal transduction	zgc:110286	0.48
response to endoplasmic reticulum stress	os9	0.48
negative regulation of acute inflammatory response	gstp1	0.48
cellular response to estrogen stimulus	c3b	0.48
?	zgc:73324	0.48
cellular carbohydrate metabolic process	ldhbb	0.46
activation of signaling protein activity involved in unfolded protein response	igfbp1a	0.45
calcium ion binding	rcn3	0.45
apoptotic process	sgk1	0.45
G-protein coupled receptor signaling pathway	rltgr	0.44
response to toxic substance	gstp2	0.43
innate immune response	tnrc5	0.43
long-chain fatty acid transporter activity	fabp3	0.41
protein glycosylation	stt3b	0.4
fatty acid alpha-oxidation	phyh	0.4
drug metabolic process	cyp2y3	0.4
cell-matrix adhesion	epdr1	0.4
regulation of transcription, DNA-dependent	zgc:65895	0.39
microtubule-based process	tuba1b	0.39
glycogen biosynthetic process	ugp2a	0.39
oxidoreductase activity	wu:fd55e03	0.38
cytochrome-c oxidase activity	cox7a1	0.38
calcium ion binding	calub	0.38
retinoid metabolic process	ttr	0.37
isocitrate metabolic process	idh1	0.37
intracellular protein transport	tmed10	0.37
inositol catabolic process	miox	0.37
?	zgc:171470	0.37
oxidoreductase activity	LOC100006793	0.36
negative regulation of growth	mt2	0.36
selenium compound metabolic process	sepp1a	0.35
protein peptidyl-prolyl isomerization	fkbp5	0.35
antigen processing and presentation of peptide antigen via MHC class I	canx	0.35
?	si:busm1-118j2.5	0.35
fatty acid transporter activity	slc27a1b	0.34
coenzyme A biosynthetic process	pank1b	0.34
NAD+ ADP-ribosyltransferase activity	parp12b	0.32
lipid catabolic process	pla2g12b	0.32
RNA metabolic process	eif5	0.31
regulation of transcription, DNA-dependent	bzw1b	0.31
inflammatory response	fos	0.3
cellular amino acid metabolic process	got1	0.3
actin modification	triobp	0.3
N-glycan processing	prkcsh	0.29
transmembrane transport	slc25a25a	0.28
S phase of mitotic cell cycle	cdk2ap2	0.28
nucleoside metabolic process	pnp4b	0.28
activation of signaling protein activity involved in unfolded protein response	igfbp1b	0.28
oxidation-reduction process	cyp2k18	0.27
microtubule cytoskeleton organization	tuba1l	0.27
protein N-linked glycosylation via asparagine	rpn2	0.26
positive regulation of gene expression	ephx2	0.26
oxidation-reduction process	cyp3c1l2	0.26
negative regulation of endopeptidase activity	serpinc1	0.26
negative regulation of endopeptidase activity	agt	0.26
negative regulation of apoptotic process	prdx2	0.26
lipid metabolic process	tecrb	0.26
gamma-aminobutyric acid metabolic process	abat	0.26
fatty acid beta-oxidation	ech1	0.26
cellular ion homeostasis	rhag	0.26
biosynthetic process	apmap	0.26
amino acid transmembrane transporter activity	slc38a4	0.26
acute-phase response	fn1b	0.26
?	slmo2	0.26
negative regulation of apoptotic process	cthl	0.25
mitochondrial electron transport NADH to ubiquinone	ndufa4l	0.25
fatty acid biosynthetic process	degs1	0.25
cysteine-type endopeptidase inhibitor activity	cst3	0.25
carbohydrate metabolic process	gpd1b	0.25
carbohydrate metabolic process	gyg1b	0.25
platelet activation	fga	0.24
negative regulation of transcription from RNA polymerase II promoter	si:ch211-235e18.3	0.24
negative regulation of JNK cascade	ambp	0.24
iron ion transport	fth1a	0.24
cellular amino acid metabolic process	got2a	0.24
?	itm2bb	0.24
transmembrane transport	slc43a3b	0.23
spermatogenesis	ccni	0.23
signal peptide processing	spcs2	0.23
proteolysis	ela2l	0.23
fatty acid alpha-oxidation	zgc:101540	0.23
endoplasmic reticulum unfolded protein response	atf6	0.23
small GTPase mediated signal transduction	arf5	0.22
purine ribonucleoside salvage	adka	0.22
activation of signaling protein activity involved in unfolded protein response	syvn1	0.22
polyamine biosynthetic process	azin1b	0.22
phosphatidylinositol transporter activity	pitpnbl	0.22
neurotransmitter transport	slc6a13	0.22
small GTPase mediated signal transduction	rasd1	0.21
primary spermatocyte growth	shbg	0.21
positive regulation of sodium:hydrogen antiporter activity	actn4	0.21
'de novo' posttranslational protein folding	tubb4b	0.21
intracellular protein transport	copa	0.21
intracellular protein transport	clta	0.21
insulin receptor signaling pathway	fgf19	0.21
aromatic amino acid family metabolic process	hpda	0.21
antioxidant activity	fam213aa	0.21
activation of signaling protein activity involved in unfolded protein response	dnajb9b	0.21
?	ttc36	0.21
?	zgc:136864	0.21
retinol metabolic process	rdh1	0.2
positive regulation of spindle checkpoint	ndrg1a	0.2
positive regulation of organelle organization	surf4l	0.2
negative regulation of transcription from RNA polymerase II promoter	ubb	0.2
liver development	aldh8a1	0.2
lipid transport	apoa4	0.2
immune response	vtnb	0.2
?	zgc:64043	0.2
	cyp2x12	0.2

## Sheet: DOWN
Table S3B. Downregulated genes in the liver of nAtf6 TG 5 dpf zebrafish larvae. Livers from 2 clutches of Tg(fabp10:nls-mCherry) expressing larvae or from 1 clutch of nAtf6 TG larvae were dissected and pooled for RNA extraction and library preparation. Genes regulating lipoprotein secretion are highlighted in orange.
GO	gene	log nAtf6/ctrl
biosynthetic process	tat	-1.01
complement activation	cfh	-0.97
?	zgc:172051	-0.88
?	LOC796447	-0.82
fatty acid binding	fabp1b.1	-0.74
lipid transport	apoea	-0.73
reverse cholesterol transport	cetp	-0.73
carbohydrate metabolic process	pklr	-0.65
long-chain fatty acid transporter activity	fabp2	-0.65
carbohydrate metabolic process	chia.3	-0.64
creatine biosynthetic process	gatm	-0.64
?	zgc:77778	-0.61
complement activation	cfhl4	-0.61
retinoid metabolic process	rbp2a	-0.61
?	zgc:172253	-0.6
cell communication	cx32.3	-0.6
lipid metabolic process	mid1ip1b	-0.58
S-adenosylmethionine biosynthetic process	mat2aa	-0.58
drug transmembrane transport	slc22a2	-0.56
negative regulation of endopeptidase activity	serpina7	-0.52
ribosomal small subunit assembly	rps17	-0.52
angiogenesis	rnasel3	-0.51
negative regulation of endopeptidase activity	zgc:113828	-0.5
carbohydrate metabolic process	amy2a	-0.49
negative regulation of Wnt receptor signaling pathway	lect2l	-0.49
unsaturated fatty acid biosynthetic process	fads2	-0.49
	si:dkey-52k20.7	-0.49
complement activation	c3c	-0.48
proteolysis	zgc:112160	-0.48
negative regulation of transcription from RNA polymerase II promoter	txnipa	-0.47
positive regulation of interferon-gamma biosynthetic process	ebi3	-0.47
translation	eef1da	-0.47
proteolysis	zgc:92041	-0.46
acute-phase response	crp2	-0.45
cellular iron ion homeostasis	hamp2	-0.45
glucose metabolic process	LOC570613	-0.45
glucose metabolic process	ins	-0.44
lipid transport	apoeb	-0.44
osteoblast differentiation	cyp24a1	-0.44
hormone biosynthetic process	dio3b	-0.43
negative regulation of bone mineralization	ahsg	-0.43
negative regulation of endopeptidase activity	si:ch73-252g14.4	-0.42
oxidoreductase activity	cyp2n13	-0.42
complement activation	bfb	-0.41
L-phenylalanine catabolic process	pah	-0.41
negative regulation of multicellular organism growth	plac8.1	-0.41
serine-type endopeptidase activity	zgc:136461	-0.41
2-acylglycerol O-acyltransferase activity	mogat3a	-0.4
proteolysis	cpb1	-0.4
carbohydrate metabolic process	slc2a2	-0.39
carbohydrate metabolic process	zgc:92137	-0.39
proteolysis	zgc:92590	-0.39
?	zgc:171534	-0.38
protein import into nucleus translocation	sec61a1	-0.38
?	si:ch211-240l19.6	-0.37
microtubule-based process	tuba8l	-0.37
negative regulation of endopeptidase activity	zgc:174260	-0.37
positive regulation of ATPase activity	rgn	-0.37
cellular glucose homeostasis	gck	-0.36
lipid transport	zgc:194131	-0.36
positive regulation of multicellular organism growth	cel.1	-0.36
proteolysis	ela2	-0.36
complement activation	cfhl1	-0.35
lipid transport	zgc:162608	-0.35
T cell proliferation	crp3	-0.35
translation	ssr2	-0.35
?	si:dkey-14d8.6	-0.34
structural molecule activity	zgc:158846	-0.34
ATP biosynthetic process	atp1a1a.4	-0.33
cellular amino acid metabolic process	hdc	-0.33
negative regulation of cytokine secretion involved in immune response	apoa1a	-0.33
protein import into nucleus translocation	sec61b	-0.33
calcium ion binding	s100a10a	-0.32
carbohydrate metabolic process	g6pca.2	-0.32
positive regulation of immunoglobulin production	hpx	-0.32
proteolysis	ctsba	-0.32
	LOC568900	-0.32
alcohol metabolic process	adh8a	-0.31
cellular glucuronidation	ugt1a5	-0.31
cysteine-type peptidase activity	zgc:158580	-0.31
glycolysis	aldob	-0.31
ribosome biogenesis	rsl24d1	-0.31
electron transport chain	ndufa6	-0.3
proteolysis	cpa5	-0.3
proteolysis	zgc:153968	-0.3
translation	eef1a1a	-0.3
ATP synthesis coupled proton transport	atp5g3b	-0.29
proteolysis	ctrb1	-0.29
proteolysis	ctrl	-0.29
proteolysis	c6ast4	-0.29
proteolysis	cpa1	-0.29
	si:ch211-132b12.7	-0.29
cholesterol metabolic process	npc2	-0.28
fatty acid transporter activity	slc27a2a	-0.28
negative regulation of type B pancreatic cell development	tm4sf4	-0.28
positive regulation of glucose import	itln3	-0.28
protein targeting	sec61g	-0.28
proteolysis	habp2	-0.28
proteolysis	ace2	-0.28
respiratory electron transport chain	cox7a3	-0.28
amino acid transport	slc43a2b	-0.27
cell adhesion	cd36	-0.27
complement activation	c3a	-0.27
negative regulation of transcription from RNA polymerase II promoter	zgc:110137	-0.27
proteolysis	plg	-0.27
proteolysis	metap1	-0.27
translational elongation	rplp1	-0.27
	crybb1l3	-0.27
?	si:ch1073-126c3.2	-0.26
cellular aromatic compound metabolic process	cyp1a	-0.26
creatine biosynthetic process	gamt	-0.26
guanine catabolic process	gda	-0.26
nucleosome assembly	histh1l	-0.26
oxidoreductase activity	cyp2ad2	-0.26
oxidoreductase activity	cyp4v8	-0.26
translation	rpl10a	-0.26
?	zgc:123178	-0.25
iron ion transport	zgc:92066	-0.25
peptidyl-prolyl cis-trans isomerase activity	ppiaa	-0.25
positive regulation of ion transmembrane transport	pdzk1	-0.25
positive regulation of reactive oxygen species metabolic process	zgc:73345	-0.25
proteolysis	cpa4	-0.25
regulation of transcription, DNA-dependent	tefa	-0.25
translation	rpl6	-0.25
carbohydrate metabolic process	akr7a3	-0.24
chemotaxis	rgrb	-0.24
glycolysis	pgk1	-0.24
negative regulation of apoptotic process	angptl4	-0.24
spinal cord motor neuron differentiation	cox5aa	-0.24
structural molecule activity	cldn15la	-0.24
translation	eef1a1l1	-0.24
translational elongation	eef2b	-0.24
?	si:ch211-240l19.5	-0.23
?	LOC573653	-0.23
arachidonic acid metabolic process	LOC792137	-0.23
cell differentiation	ppdpfb	-0.23
cellular glucuronidation	ugt1a4	-0.23
cotranslational protein targeting to membrane	ssr3	-0.23
in utero embryonic development	zfand5b	-0.23
lipid transporter activity	apom	-0.23
protein disulfide isomerase activity	pdia2	-0.23
proteolysis	cfb	-0.23
proteolysis	ela3l	-0.23
response to stress	hspd1	-0.23
translation	rps2	-0.23
translation	rpl13	-0.23
translation	zgc:171772	-0.23
water transport	aqp8a.2	-0.23
cell-matrix adhesion	itgb1b.1	-0.22
cholesterol metabolic process	zgc:193725	-0.22
cysteine-type peptidase activity	ctsla	-0.22
lipid transport	zgc:112992	-0.22
negative regulation of translational initiation	eif4ebp3l	-0.22
neurotransmitter:sodium symporter activity	slc6a13l	-0.22
protein peptidyl-prolyl isomerization	fkbp11	-0.22
response to retinoic acid	rbp4	-0.22
ribosome biogenesis	gtpbp4	-0.22
sulfotransferase activity	sult3st3	-0.22
	calm2b	-0.22
?	zgc:172079	-0.21
ATP biosynthetic process	atp1a1a.3	-0.21
fatty acid biosynthetic process	faxdc2	-0.21
glutathione transferase activity	zgc:173961	-0.21
isoprenoid biosynthetic process	hmgcra	-0.21
L-phenylalanine catabolic process	hgd	-0.21
negative regulation of endopeptidase activity	si:dkey-21e7.2	-0.21
superoxide metabolic process	sod2	-0.21
translation	rpl35	-0.21
?	pno1	-0.2
diamine N-acetyltransferase activity	sat1a.1	-0.2
formation of translation preinitiation complex	eif3ha	-0.2
mitochondrial transport	ucp2	-0.2
RNA binding	si:dkeyp-80c12.10	-0.2
translation	rpl38	-0.2
