# Supplementary material for: Activating Transcription Factor 6 Is Necessary and Sufficient for Alcoholic Fatty Liver Disease in Zebrafish
Source: PLoS Genet. 2014 May 29;10(5):e1004335. doi: 10.1371/journal.pgen.1004335 (PMC4038464; doi:10.1371/journal.pgen.1004335)
Supplement: Table S4 — Raw data from mRNA-Seq. Livers from 2 clutches of Tg(fabp10:nls-mCherry) expressing larvae or from 1 clutch of nAtf6 TG larvae were dissected and pooled for RNA extraction and library preparation. Genes are organized from highest to lowest log value for nAtf6 TG larvae. (XLS) [file pgen.1004335.s014.xls]

## Sheet: Table S4
Table S4. Raw data from mRNA-Seq. Livers from 2 clutches of Tg(fabp10:nls-mCherry) expressing larvae or from 1 clutch of nAtf6 TG (Tg(fabp10:nAtf6-cherry; cmlc2:GFP) larvae were dissected and pooled for RNA extraction and library preparation. Genes are organized from highest to lowest log value for nAtf6 TG larvae.
Gene	Chromosome	Sequence Start	Sequence Stop	mCherry 0% EtOH 1	mCherry 0% EtOH 2	mCherry 2% EtOH 1	mCherry 2% EtOH 2	nAtf6-cherry	log EtOH 1/Control 1	log EtOH 2/Control 2	log nAtf6/Avg of Controls	log Control 1/Control 2
hsp90b1	chr4	8898719	8906101	144.691	73.4867	1794.71	1194.18	4058.51	1.89	1.79	2.79	0.28
hspa5	chr5	2513262	2521217	174.13	87.2626	2405.26	1749.59	4166.98	2.06	2.08	2.73	0.31
pdia4	chr24	17883846	17890562	58.5615	23.1196	821.079	1026.2	1673.22	1.54	1.92	2.26	0.19
pdia3	chr25	31332639	31347171	213.058	181.324	607.793	854.701	1605.29	0.74	1.11	1.62	0.09
fep15	chr5	12487537	12492712	9.874	185.609	7.11971	32.2214	1034.67	-0.02	-0.61	1.56	-0.74
hyou1	chr10	30661455	30682720	42.4358	19.1804	401.508	292.915	663.405	1.05	0.96	1.5	0.13
manf	chr22	35034592	35040727	34.8235	16.201	222.874	350.119	618.528	0.7	1.1	1.48	0.11
ppib	chr25	6324519	6331237	543.834	521.712	1673.22	2632.36	2604.65	0.97	1.42	1.39	0.03
hmgn3	chr23	31596666	31611403	13.9966	8.8185	81.3236	168.721	494.038	0.34	0.7	1.38	0.03
calr	chr22	4339285	4343938	126.507	121.445	299.507	599.191	926.1	0.49	1.02	1.37	0.02
calrl	chr2	55840137	55852821	62.8131	19.5783	1132.71	180.589	564.919	1.8	0.67	1.32	0.23
derl3	chr8	31769452	31777665	18.282	15.569	174.803	194.752	433.384	0.66	0.73	1.25	0.02
pdip5	chr20	31243467	31257049	32.0994	22.752	68.8749	77.3437	404.589	0.18	0.27	1.14	0.05
zgc:92630	chr15	14434767	14456243	111.732	107.058	148.936	221.078	630.317	0.13	0.37	1.1	0.02
bhmt	chr6	456946	463587	408.991	1185.65	2604.65	2907.67	2587.98	1.59	0.83	1.06	-0.87
lgals2b	chr21	286489	291642	4166.98	4483.64	5837.44	6019.32	12757.7	0.33	0.29	1.06	-0.07
herpud1	chr18	17259889	17267775	23.2011	22.3997	133.976	81.4665	338.504	0.49	0.29	1.04	0
calrl2	chr8	17101733	17111921	30.3897	15.5073	93.6503	95.4766	285.405	0.3	0.39	0.92	0.09
ptmaa	chr6	29504992	29508837	54.752	55.6089	18.5887	32.488	335.977	-0.19	-0.12	0.86	0
pnp5a	chr7	7457906	7473414	210.426	195.834	846.038	1048.06	679.028	1.02	1.24	0.85	0.04
calua	chr4	12633020	12640762	16.9354	6.711	35.5681	84.0991	214.324	0.11	0.4	0.81	0.06
c20orf24	chr6	59719179	59726085	1250.16	1239.91	3800.23	2776.2	2825.91	1.04	0.74	0.76	0.01
pck1	chr23	2894232	2901327	68.9637	49.7116	190.038	251.548	298.64	0.44	0.7	0.76	0.09
aldh2.2	chr5	72463279	72561487	78.9514	161.992	19.3131	66.6196	391.624	-0.3	-0.36	0.69	-0.31
enosf1	chr20	10732571	10734297	4058.51	4166.98	8301.66	6293.41	8301.66	0.7	0.4	0.68	-0.03
cnpy1	chr7	58372471	58393265	50.1809	62.0071	27.2488	41.6399	256.147	-0.12	-0.1	0.68	-0.06
dnajb11	chr2	29701087	29710837	25.1194	25.5076	133.619	254.732	191.446	0.48	0.84	0.67	0
serpina1	chr9	33674305	33681969	33.9769	13.0101	131.9	98.9763	188.017	0.43	0.42	0.67	0.12
cth	chr6	37357876	37371210	165.568	185.976	182.725	219.017	475.347	0.05	0.09	0.65	-0.06
dnajc3	chr9	30517329	30531203	46.1091	19.1804	185.609	201.078	190.793	0.54	0.73	0.62	0.15
zgc:123194	chr8	54975767	54978404	51.0174	28.9358	97.6507	62.4874	201.895	0.21	0.17	0.62	0.12
cyb5a	chr24	3234968	3241748	145.16	119.797	150.61	199.181	371.691	0.02	0.26	0.61	0.09
ddt	chr21	13912149	13914831	146.711	156.038	138.426	243.814	399.446	-0.03	0.25	0.6	-0.03
sel1l	chr20	27017048	27032134	18.282	9.40471	78.8237	38.0171	143.405	0.31	0.17	0.58	0.05
creld2	chr4	26378368	26395625	3.63914	4.36414	31.6701	65.3234	122.619	0.17	0.33	0.57	0
egr1	chr5	43128975	43139193	85.4461	61.7317	221.752	169.068	230.854	0.46	0.41	0.53	0.11
vcp	chr14	22334956	22337258	90.9869	114.855	239.221	32.2725	280.926	0.48	-0.37	0.53	-0.09
sdf2l1	chr5	14510876	14518024	14.4663	4.589	57.7114	144.691	119.354	0.23	0.65	0.52	0.06
mat1a	chr13	18677849	18686154	912.396	682.038	2185.73	1282.49	1419.98	0.79	0.54	0.51	0.24
edem1	chr6	42864159	42880599	15.1806	9.18057	53.3233	42.9149	116.569	0.21	0.19	0.5	0.04
c3b	chr6	39133518	39149424	18.9871	12.3439	73.6507	47.0374	119.16	0.28	0.19	0.49	0.04
gstp1	chr3	17752919	17759765	85.7114	126.507	310.017	361.63	264.048	0.67	0.62	0.48	-0.16
os9	chr1	56776431	56813523	174.364	153.578	424.916	385.857	358.885	0.57	0.57	0.48	0.07
zgc:110286	chr4	29632304	29639086	341.793	176.069	556.67	353.031	512.732	0.36	0.43	0.48	0.41
zgc:73324	chr11	43557195	43560812	2.56743	3.69	7.11971	10.1393	97.1599	0.03	0.04	0.48	-0.01
ldhbb	chr20	7029583	7033467	324.099	440.854	1957.24	2587.98	689.935	1.49	1.53	0.46	-0.22
igfbp1a	chr25	3382956	3392677	125.273	139.239	232.625	207.779	296.849	0.33	0.21	0.46	-0.05
rcn3	chr23	31878818	31884365	147.447	192.16	687.466	433.384	353.031	1.04	0.53	0.45	-0.14
sgk1	chr3	32673866	32678020	9.99714	16.9764	36.1398	114.957	107.302	0.15	0.46	0.45	-0.04
rltgr	chr12	6841709	6842362	78.3538	78.7926	112.14	230.092	204.181	0.14	0.51	0.44	0
gstp2	chr1	9638769	9649719	12.5471	19.2624	35.5071	33.0585	105.609	0.13	0.08	0.43	-0.04
tnrc5	chr4	29620552	29628460	113.997	112.272	231.926	142.374	252.405	0.37	0.11	0.42	0.01
fabp3	chr19	44586486	44596196	1315.77	934.323	1867.26	1616.2	1762.98	0.32	0.49	0.41	0.3
cyp2y3	chr15	65202	71404	178.406	226.711	374.875	288.129	378.16	0.47	0.15	0.4	-0.14
epdr1	chr16	42052807	42144271	43.6909	23.3444	109.389	33.4866	122.865	0.29	0.06	0.4	0.11
phyh	chr2	31551909	31554802	0.772429	0.040571	0.020286	0.449857	73.8303	-0.01	0	0.4	0
stt3b	chr1	51506447	51524955	248.814	73.5681	219.017	17.8953	312.633	-0.08	-0.29	0.4	0.58
tuba1b	chr4	7007713	7015131	127.283	135.058	45.6297	57.0686	271.303	-0.35	-0.32	0.4	-0.03
ugp2a	chr23	35765117	35768077	1.11886	1.03657	8.405	7.9155	73.6402	0.05	0.04	0.39	0
zgc:65895	chr6	59425198	59430388	4.94886	2.48586	3.73143	2.89429	77.1194	-0.01	0	0.39	0.02
calub	chr18	6101215	6117352	8.32379	5.31171	21.4254	35.4966	80.3843	0.08	0.18	0.38	0.02
cox7a1	chr7	31514774	31525364	78.7163	96.8844	130.63	99.5477	196.895	0.2	0.01	0.38	-0.08
wu:fd55e03	chr1	58006921	58010120	0.020286	5.131	0	6.60371	72.1183	0	0.01	0.38	-0.03
idh1	chr15	19364704	19367377	119.609	130.324	27.0683	61.9564	253.65	-0.42	-0.28	0.38	-0.04
miox	chr18	5818359	5828224	207.779	262.425	81.5276	62.9353	412.221	-0.44	-0.66	0.38	-0.14
tmed10	chr20	46787594	46792834	109.956	83.1197	252.405	427.058	206.732	0.44	0.91	0.37	0.11
ttr	chr20	6193302	6208655	1625.18	1406.43	2522.36	2260.49	2260.49	0.41	0.44	0.37	0.13
zgc:171470	chr9	29138190	29161590	295.895	215.589	394.956	311.058	435.538	0.2	0.23	0.37	0.2
LOC100006793	chr22	19871715	19880805	28.1196	32.2214	29.6496	65.2826	108.549	0.01	0.17	0.36	-0.02
mt2	chr18	17193776	17195140	241.201	225.181	69.8709	94.405	401.508	-0.58	-0.43	0.36	0.04
canx	chr14	14115084	14159240	104.844	67.6701	301.466	224.385	185.263	0.57	0.54	0.35	0.16
fkbp5	chr6	41026898	41046913	82.7215	37.4254	145.16	101.16	147.447	0.24	0.29	0.35	0.22
sepp1a	chr3	55965748	55983747	334.691	284.347	88.119	216.215	502.337	-0.71	-0.17	0.35	0.11
si:busm1-118j2.5	chr1	59228241	59245098	50.3028	47.9767	128.956	98.6147	130.028	0.33	0.23	0.34	0.01
pank1b	chr12	18020578	18031821	29.4665	12.4254	55.487	16.303	89.7729	0.14	0.02	0.34	0.1
slc27a1b	chr8	32283594	32291308	660.854	546.425	350.119	319.987	912.396	-0.48	-0.39	0.34	0.15
parp12b	chr13	4326393	4337790	166.854	169.247	149.864	225.181	288.671	-0.06	0.16	0.32	-0.01
pla2g12b	chr4	8875945	8884785	3.15957	2.30143	3.40443	6.13979	60.5479	0	0.02	0.32	0.01
bzw1b	chr9	50222	57724	38.9971	46.3843	147.089	193.712	113.058	0.45	0.56	0.31	-0.04
eif5	chr20	18775236	18786137	77.7417	78.4663	118.038	169.425	161.058	0.16	0.34	0.31	0
fos	chr3	1940172	1953671	4.28257	4.24214	3.44543	4.895	58.4666	-0.01	0	0.3	0
got1	chr13	40785205	40793034	144.293	142.569	348.201	51.8748	247.385	0.53	-0.37	0.3	0.01
triobp	chr20	46803284	46805433	40.8127	160.242	63.0587	39.7116	187.405	0.11	-0.49	0.3	-0.49
prkcsh	chr2	167228	170794	201.762	216.446	2946.87	4483.64	327.772	2.18	2.54	0.29	-0.04
cdk2ap2	chr3	46802135	46833244	56.9664	60.4661	112.731	144.293	129.527	0.24	0.34	0.29	-0.02
igfbp1b	chr16	38213553	38240180	1347.88	1935.36	2035.61	2053.39	2221.43	0.38	0.06	0.28	-0.33
pnp4b	chr8	2781123	2791220	51.099	95.5276	175.793	104.469	145.732	0.48	0.04	0.28	-0.2
slc25a25a	chr1	40402089	40408298	14.3644	21.0841	30.2776	27.8541	71.6194	0.09	0.04	0.28	-0.04
cyp2k18	chr23	35742210	35745654	2.211	0.636714	4.94386	9.16043	48.3261	0.02	0.06	0.27	0.01
tuba1l	chr3	12551669	12556776	9.54786	5.93629	4.58857	1.93486	55.834	-0.03	-0.03	0.27	0.02
abat	chr1	52215816	52223817	1293.3	1527.63	504.956	708.731	1884.83	-0.79	-0.67	0.27	-0.15
agt	chr13	5897107	5916474	76.0787	51.1651	160.242	121.793	126.507	0.32	0.3	0.26	0.12
apmap	chr3	40942755	40948653	18.4459	32.5888	52.8028	88.436	76.7321	0.19	0.27	0.26	-0.08
cyp3c1l2	chr6	59776142	59786069	84.8944	114.486	161.425	177.068	173.864	0.28	0.21	0.26	-0.12
ech1	chr17	5780079	5839943	83.1197	52.9563	114.957	69.2419	131.63	0.13	0.08	0.26	0.14
ephx2	chr15	6854591	6867460	52.0987	45.8744	31.384	56.7349	107.507	-0.11	0.05	0.26	0.03
fn1b	chr1	56292414	56316985	124.569	89.538	109.202	81.7316	184.072	-0.06	-0.03	0.26	0.14
prdx2	chr20	13931125	13968881	107.058	81.2111	75.7973	50.936	165.568	-0.13	-0.14	0.26	0.11
rhag	chr4	1389308	1425652	475.347	280.466	835.691	174.803	532.364	0.46	-0.28	0.26	0.37
rpn2	chr3	27987186	28031430	264.731	149.864	546.425	70.4609	315.589	0.52	-0.31	0.26	0.32
serpinc1	chr1	4393274	4432226	675.333	315.589	1981.59	93.3236	684.752	0.95	-0.65	0.26	0.57
slc38a4	chr13	24212312	24219793	290.038	321.201	4058.51	2405.26	437.864	2.26	1.69	0.25	-0.07
slmo2	chr1	9142154	9147608	1749.59	1397.04	10015.2	7647.73	2053.39	1.68	1.62	0.25	0.21
tecrb	chr22	16168339	16174380	784.568	716.375	1605.29	1055.32	1010	0.63	0.33	0.25	0.08
cst3	chr13	33906350	33908385	194.752	236.123	241.201	315.589	318.477	0.13	0.19	0.25	-0.11
cthl	chr10	10767428	10789376	1673.22	1944.43	1834.15	2388.98	2353.73	0.08	0.19	0.25	-0.14
degs1	chr22	6942841	6953754	380.443	376.752	474.181	450.323	528.711	0.16	0.13	0.25	0.01
gpd1b	chr13	373995	386596	36.5276	30.6293	49.7324	51.7316	85.1397	0.07	0.11	0.25	0.03
gyg1b	chr24	3385580	3403845	0.020286	0.040571	0	0.020286	43.3639	0	0	0.25	0
ndufa4l	chr6	37338005	37351820	50.7826	55.4156	52.8028	43.5889	110.212	0.01	-0.06	0.25	-0.02
ambp	chr9	26364246	26379921	177.609	188.017	264.389	308.609	274.548	0.23	0.31	0.24	-0.03
fga	chr7	13752108	13760881	835.691	488.68	981.446	694.119	885.875	0.14	0.28	0.24	0.43
fth1a	chr3	21040792	21047479	429.895	429.895	306.935	504.956	587.609	-0.24	0.12	0.24	0
got2a	chr9	9169083	9178225	8.10429	21.7113	82.0679	18.7929	59.2829	0.38	-0.02	0.24	-0.08
itm2bb	chr8	21907059	21910480	1172.29	100.034	334.691	36.4254	846.038	-1	-0.29	0.24	1.67
si:ch211-235e18.3	chr18	20959535	20969482	182.12	210.426	160.61	96.8844	290.038	-0.07	-0.38	0.24	-0.08
atf6	chr14	14969370	14994647	106.558	97.6507	181.809	271.303	168.119	0.26	0.53	0.23	0.04
ccni	chr15	4846970	4858635	43.7524	29.3237	103.007	99.7111	85.4461	0.27	0.33	0.23	0.08
ela2l	chr20	33836133	33889334	16.5276	11.3437	83.2723	16.9353	55.7727	0.34	0.03	0.23	0.03
slc43a3b	chr21	5819799	5838463	145.487	123.487	90.7931	116.12	208.405	-0.2	-0.03	0.23	0.08
spcs2	chr18	7006553	7016490	64.13	62.7423	125.135	226.711	116.252	0.25	0.57	0.22	0.01
zgc:101540	chr13	25142483	25423124	173.099	100.405	148.14	191.446	206.303	-0.08	0.31	0.22	0.25
adka	chr25	33251532	33271064	150.61	120.446	322.65	173.864	207.541	0.45	0.18	0.22	0.11
arf5	chr6	41049762	41066096	20.6299	17.8133	64.9612	38.528	61.8747	0.23	0.12	0.22	0.02
azin1b	chr14	27461811	27474844	24.9155	14.4051	50.1092	22.5074	61.6091	0.13	0.05	0.22	0.06
pitpnbl	chr3	14936833	14957009	46.3851	65.8337	42.9356	49.3335	107.445	-0.02	-0.08	0.22	-0.09
slc6a13	chr19	34305913	34315534	288.129	254.732	363.344	155.18	374.875	0.16	-0.28	0.22	0.08
syvn1	chr5	2798437	2835723	2293.59	1347.88	1684.24	329.671	2293.59	-0.29	-1.14	0.22	0.49
actn4	chr14	5867638	5871314	78.8237	89.0683	233.579	198.62	138.936	0.52	0.38	0.21	-0.04
clta	chr1	11644360	11658082	61.1801	76.0379	107.929	170.946	120.323	0.2	0.35	0.21	-0.07
copa	chr4	16889552	16891603	2.62957	1.81243	98.508	45.7111	37.8441	0.49	0.25	0.21	0.01
dnajb9b	chr2	36897655	36926940	49.6197	47.803	69.5889	60.63	95.7519	0.1	0.06	0.21	0.01
fam213aa	chr12	1576073	1577686	1.27214	15.3598	16.7933	22.1914	45.6601	0.1	0.04	0.21	-0.09
fgf19	chr15	41479075	41495992	77.9048	72.4874	91.4053	63.3643	129.109	0.06	-0.04	0.21	0.02
hpda	chr1	55546816	55548264	15.792	40.6094	6.75229	24.9153	68.8953	-0.06	-0.09	0.21	-0.14
rasd1	chr7	54609451	54612673	181.809	100.691	84.2727	76.6501	210.058	-0.35	-0.1	0.21	0.28
shbg	chr13	18708301	18718560	204.181	201.078	59.5103	139.239	286.109	-0.53	-0.19	0.21	0.01
ttc36	chr9	49727475	49748154	223.665	210.058	137.953	106.558	301.048	-0.26	-0.34	0.21	0.04
tubb4b	chr12	23866586	23880019	428.283	456.67	810.711	885.875	577.262	0.51	0.54	0.2	-0.05
zgc:136864	chr5	43710829	43714943	200.596	174.584	269.79	275.06	263.291	0.18	0.27	0.2	0.08
aldh8a1	chr5	66897217	66913097	26.4664	16.1501	112.936	44.2421	60.0376	0.4	0.16	0.2	0.06
apoa4	chr19	36508326	36528224	59.9566	50.7517	58.6434	78.7926	100.777	-0.01	0.13	0.2	0.04
cyp2x12	chr23	31991155	32002309	66.6196	64.6499	78.038	70.0787	112.487	0.05	0.02	0.2	0.01
ndrg1a	chr7	53590870	53600173	1.69057	1.66857	0.182571	0.182571	34.9357	-0.01	-0.01	0.2	0
rdh1	chr21	37902357	37915908	556.67	504.956	500.14	469.425	684.752	-0.08	-0.06	0.2	0.08
surf4l	chr13	53843695	53851781	186.406	167.222	132.63	118.323	248.099	-0.17	-0.17	0.2	0.06
ubb	chr16	26153353	26155302	2993.23	2505.38	2083.61	2083.61	3396.31	-0.34	-0.17	0.2	0.17
vtnb	chr18	41173488	41177398	333.569	454.915	194.181	264.048	515.589	-0.34	-0.38	0.2	-0.22
zgc:64043	chr11	8306923	8313944	1806.3	2035.61	1335.02	1197.57	2368.65	-0.28	-0.48	0.2	-0.11
actb2	chr1	9127858	9135543	1483.59	1454.67	6293.41	10015.2	1806.3	1.37	1.85	0.19	0.02
atp2a2a	chr10	3427317	3435108	104.469	82.5685	204.181	283.221	144.293	0.33	0.62	0.19	0.09
cbr4	chr10	27233368	27256429	4.5095	2.75086	65.4264	120.936	35.1709	0.33	0.57	0.19	0.01
dhtkd1	chr7	59944675	59963452	371.691	397.518	614.007	727.915	497.058	0.38	0.47	0.19	-0.05
erp44	chr5	72138179	72147620	4.81329	3.91514	8.8335	28.9511	37.0377	0.03	0.15	0.19	0.01
fgb	chr14	19055767	19056614	63.1806	72.6294	45.5386	107.732	113.558	-0.09	0.15	0.19	-0.04
fhl1b	chr3	40520858	40524578	1426.28	1867.26	3086.16	2067.69	2018.63	0.72	0.09	0.19	-0.25
ftcd	chr4	62059380	62063602	1.69057	3.35886	5.63971	17.3151	35.1709	0.03	0.09	0.19	-0.01
nr0b1	chr20	23638482	23644795	32.4667	30.6293	32.6603	46.0173	69.2419	0	0.08	0.19	0.01
ogdha	chr11	30559730	30562666	49.773	96.4255	69.3647	113.814	120.446	0.09	0.07	0.19	-0.21
pnrc2	chr16	29645508	29670569	46.2726	41.7523	78.7926	53.0381	83.6704	0.15	0.06	0.19	0.02
ppp1caa	chr8	12204804	12262501	1.24071	1.69043	11.344	7.38486	33.5894	0.06	0.04	0.19	0
ppp2cb	chr1	59667292	59677122	12.916	10.9563	16.1398	16.6495	46.2726	0.02	0.03	0.19	0.01
sdr16c5b	chr12	6706961	6717304	272.854	329.671	356.609	339.405	393.824	0.18	0.02	0.19	-0.13
selm	chr16	35415511	35419310	43.1396	53.0174	45.0177	50.6297	90.1193	0.01	-0.01	0.19	-0.05
tmed1b	chr3	25268151	25271087	30.5069	23.9766	10.426	18.0376	64.4968	-0.12	-0.03	0.19	0.04
tmed2	chr10	6191345	6215635	80.7729	71.9151	88.3597	63.1806	123.894	0.03	-0.04	0.19	0.04
uox	chr3	31041538	31060580	57.9871	59.4466	37.7244	40.2722	103.304	-0.1	-0.1	0.19	-0.01
zgc:158852	chr8	47917289	47992369	81.6296	51.9971	90.4054	31.4047	111.895	0.04	-0.11	0.19	0.14
zgc:162544	chr25	8295353	8318623	149.864	117.916	105.885	47.9252	192.446	-0.16	-0.3	0.19	0.11
zgc:85975	chr12	1044205	1047440	221.078	276.731	247.385	161.842	331.314	0.07	-0.31	0.19	-0.14
aqp12	chr22	12910143	12925840	272.344	383.007	184.976	123.894	427.671	-0.23	-0.67	0.19	-0.23
chac1	chr22	2117444	2129612	941.854	1010	1935.36	2505.38	1197.57	0.65	0.83	0.18	-0.06
clpxa	chr18	36628653	36647407	26.8031	26.7416	77.0789	126.507	61.5681	0.25	0.45	0.18	0
g6pca.1	chr7	14466820	14563555	38.7316	38.2216	104.038	128.956	75.5224	0.3	0.39	0.18	0
igf2a	chr16	43226635	43235731	62.997	72.2826	80.2931	81.7934	109.64	0.08	0.04	0.18	-0.04
mlec	chr23	30099620	30117044	50.9151	63.8744	41.7625	73.6402	98.1394	-0.05	0.04	0.18	-0.06
nucb2b	chr8	41823329	41837024	9.0855	2.75086	38.7927	7.44636	36.507	0.17	0.03	0.18	0.04
slc11a2	chr19	27203757	27215896	0.020286	0.304714	0.965571	1.54757	29.263	0.01	0.01	0.18	0
slc25a1a	chr10	23319699	23328594	1.34314	0.040571	0.020286	1.66943	30.9763	-0.01	0.01	0.18	0.01
slc25a33	chr11	267491	283038	87.8644	77.3437	76.885	59.7829	128.181	-0.05	-0.08	0.18	0.05
tob1b	chr7	50327495	50333460	90.0374	78.4663	52.8028	48.242	131.303	-0.17	-0.14	0.18	0.05
tp53inp1	chr20	19065583	19070196	214.324	212.113	512.732	443.864	278.64	0.6	0.49	0.17	0.01
zgc:100906	chr16	27882692	27903115	11.9459	12.4469	58.0786	80.3843	42.8336	0.25	0.35	0.17	0
zgc:162356	chr6	48323196	48358463	58.5615	58.0481	136.31	133.323	96.976	0.32	0.31	0.17	0
adh5	chr7	12196522	12201907	40.3287	38.7316	54.7926	93.936	73.9767	0.07	0.26	0.17	0.01
ca5	chr1	41512534	41522436	17.9661	11.8132	34.6403	38.752	44.5687	0.09	0.15	0.17	0.04
cd2bp2	chr23	17693640	17719892	32.5891	29.0582	98.9763	52.4466	64.048	0.31	0.12	0.17	0.02
coq10b	chr5	32227527	32234913	10.1401	17.2626	21.6296	38.956	43.7321	0.07	0.12	0.17	-0.04
dap	chr10	10754678	10761916	45.9555	73.0783	31.0584	87.5274	98.2213	-0.08	0.06	0.17	-0.13
derl1	chr3	32969491	32979362	9.16043	6.99729	8.68964	14.3645	36.9564	0	0.05	0.17	0.01
dpagt1	chr3	15497658	15506822	33.3031	35.4459	41.4353	42.4054	68.8032	0.04	0.04	0.17	-0.01
hn1l	chr25	13141630	13153674	23.854	18.6095	121.885	23.1196	52.9766	0.45	0.03	0.17	0.03
lrpap1	chr5	63052347	63110513	4.08871	1.69043	3.79321	5.79343	30.7113	0	0.03	0.17	0.02
mesdc2	chr20	28296514	28299100	624.235	667.875	610.385	689.935	796.16	-0.02	0.03	0.17	-0.05
oxct1b	chr9	33211893	33220570	13.0377	10.303	16.201	12.8129	40.7823	0.02	0.02	0.17	0.02
ptgdsa	chr24	22679133	22711526	213.058	208.405	224.385	181.964	277.823	0.03	-0.08	0.17	0.01
rhoae	chr21	19598958	19613611	504.956	477.343	341.793	378.16	607.793	-0.29	-0.17	0.17	0.04
slc17a9b	chr19	749058	754223	348.201	389.018	102.262	100.691	465.364	-0.68	-0.77	0.17	-0.08
zmynd19	chr9	893727	901049	219.62	171.579	973.834	1884.83	254.732	1.11	1.84	0.16	0.14
aldh2.1	chr18	13920295	13923528	35.405	30.7727	36.4254	74.6089	65.3234	0.01	0.22	0.16	0.03
cat	chr23	42220769	42236840	25.6704	18.1704	58.5274	50.0786	51.9156	0.17	0.17	0.16	0.04
comtd1	chr3	21053765	21072795	8.75186	7.83357	40.8337	33.4457	36.3234	0.18	0.15	0.16	0.01
dbi	chr21	44036709	44048970	73.6507	93.6503	134.283	129.262	124.997	0.24	0.14	0.16	-0.09
ddx5	chr7	21949386	21966423	2.56743	1.40357	14.0376	16.7927	28.4253	0.07	0.1	0.16	0.01
glud1a	chr13	22819296	22839236	109.078	145.487	146.139	163.282	175.242	0.13	0.06	0.16	-0.13
hsbp1b	chr13	3569843	3591115	44.0581	25.7876	42.196	15.5067	66.7316	-0.01	-0.06	0.16	0.1
igf2b	chr21	26126805	26151779	92.599	33.5327	176.069	12.0993	99.5477	0.3	-0.12	0.16	0.28
LOC792509	chr1	8719031	8720714	75.997	83.7726	64.13	54.3636	120.936	-0.05	-0.13	0.16	-0.03
ncoa4	chr3	25371131	25376633	117.916	111.425	198.9	65.1741	159.324	0.26	-0.19	0.16	0.02
pcl	chr25	24762712	24770214	72.538	52.3029	28.5481	14.6301	99.4456	-0.22	-0.21	0.16	0.1
pgm1	chr22	26772078	26827522	106.558	102.364	153.885	37.4974	147.803	0.17	-0.3	0.16	0.02
prkri	chr5	72440797	72533843	115.599	137.041	33.9731	48.6604	174.13	-0.37	-0.37	0.16	-0.08
scp2b	chr6	31702329	31717385	792.855	660.854	419.63	394.956	874.394	-0.5	-0.4	0.16	0.15
slc35b1	chr13	17721503	17734320	399.446	404.589	66.4456	113.558	495.874	-0.93	-0.74	0.16	-0.01
tdh	chr14	45834133	45846279	350.119	419.63	60.0376	111.201	480.742	-0.87	-0.78	0.16	-0.13
ugt5b2	chr25	7801936	7811777	564.919	605.426	223.665	133.619	708.731	-0.65	-0.98	0.16	-0.06
zgc:56064	chr23	29624302	29637391	88.6904	41.8237	458.711	318.477	100.487	0.94	0.89	0.15	0.22
acox1	chr6	6148166	6175347	155.078	140.14	314.201	299.507	194.752	0.42	0.44	0.15	0.05
calm3b	chr21	26120423	26125603	100.034	83.385	236.123	194.181	130.324	0.43	0.39	0.15	0.07
cdc14b	chr19	6042236	6045818	194.446	206.976	271.303	376.752	258.106	0.2	0.39	0.15	-0.04
cnn3a	chr22	4776400	4786667	5.51786	4.71171	22.21	51.1296	29.4013	0.1	0.26	0.15	0.01
cyp2p9	chr6	40701122	40702472	29.8946	31.3082	39.2416	69.4663	60.63	0.05	0.19	0.15	-0.01
eif1b	chr5	28529205	28537858	12.7724	9.67021	28.9973	26.3796	37.1196	0.1	0.1	0.15	0.02
errfi1	chr24	31349969	31374446	27.7519	27.6089	47.7924	41.089	57.2417	0.11	0.07	0.15	0
fahd2a	chr11	42308043	42320504	82.262	66.3129	206.517	76.3846	111.201	0.43	0.05	0.15	0.07
h1fx	chr20	25611252	25614497	36.3027	19.3339	43.7321	22.579	57.0686	0.04	0.02	0.15	0.1
lman2lb	chr12	35471438	35485140	39.9979	22.9564	21.1809	26.3796	61.3436	-0.1	0.02	0.15	0.09
ndufb9	chr16	7600528	7604880	188.874	161.691	98.1394	165.16	226.711	-0.31	0.01	0.15	0.08
pgd	chr8	1290850	1335881	8.83357	9.793	5.20143	10.1909	34.344	-0.02	0	0.15	-0.01
qsox1	chr5	71997932	72010346	19.9665	26.2216	35.0171	22.8947	50.5891	0.08	-0.02	0.15	-0.04
rpl10	chr8	43206055	43227205	46.5279	44.1857	31.2724	37.0276	76.5364	-0.08	-0.04	0.15	0.01
rpl7a	chr9	24042922	24056626	17.5788	23.3134	8.344	7.83371	47.7351	-0.06	-0.09	0.15	-0.03
rtn4a	chr14	26600132	26608564	146.364	148.936	57.3581	123.242	194.181	-0.36	-0.09	0.15	-0.01
sfxn2	chr23	20001077	20004254	2425.41	2946.87	2142.24	2398.05	3139.4	-0.12	-0.2	0.15	-0.18
si:dkey-91i10.3	chr5	34902033	34904731	2522.36	2440.26	1896.83	1741.12	2907.67	-0.27	-0.31	0.15	0.03
slc25a48	chr6	21709002	21724569	230.092	256.742	135.834	91.9157	306.935	-0.29	-0.52	0.15	-0.07
zgc:171967	chr23	24514187	24521196	82.4869	64.1891	197.426	301.466	106.834	0.4	0.75	0.14	0.08
zgc:92871	chr5	68979180	68988771	164.629	204.181	272.344	461.059	234.262	0.29	0.55	0.14	-0.12
acadvl	chr7	69787744	69798627	25.1194	17.8133	141.303	61.8338	46.6906	0.51	0.23	0.14	0.04
aldh4a1	chr1	47157324	47161129	5.20114	2.16	12.63	26.7926	25.9474	0.05	0.15	0.14	0.02
alg12	chr22	588444	596781	21.6296	11.3437	17.691	36.3234	41.0684	-0.02	0.14	0.14	0.06
anxa4	chr4	26396937	26405840	9.68871	6.711	13.8336	22.9971	32.558	0.03	0.1	0.14	0.02
atp5l	chr20	42255524	42273185	11.5173	5.099	27.2488	16.4764	32.5891	0.09	0.07	0.14	0.04
cp	chr20	32444934	32471760	88.436	87.5274	71.5687	98.1394	124.823	-0.07	0.04	0.14	0
cyb5b	chr12	50236402	50244459	97.5479	92.4459	60.8333	89.7729	132.384	-0.16	-0.01	0.14	0.02
ddost	chr13	45634883	45641917	99.313	93.9869	74.8944	90.1193	132.63	-0.1	-0.02	0.14	0.02
ebpl	chr9	35193316	35198650	68.6094	48.0635	44.8334	36.2724	89.3434	-0.12	-0.06	0.14	0.1
ier5	chr22	16719610	16721111	33.1811	53.0174	26.1601	36.507	72.8546	-0.04	-0.08	0.14	-0.1
khdrbs1a	chr16	45707090	45710651	49.722	20.8946	2.05671	3.97629	62.9661	-0.27	-0.1	0.14	0.16
lcn15	chr13	30375812	30385207	201.762	281.814	180.16	230.854	301.048	-0.06	-0.13	0.14	-0.21
mpc2	chr9	34356388	34362256	2679	2632.36	2067.69	2165.1	3086.16	-0.24	-0.18	0.14	0.02
nus1	chr8	15020783	15071684	115.241	124.079	102.763	75.8424	161.691	-0.05	-0.19	0.14	-0.03
ppa1b	chr22	41133157	41159000	401.508	288.129	222.242	180.16	421.273	-0.39	-0.28	0.14	0.23
ppifb	chr11	43043840	43067732	148.517	127.594	95.0584	48.4051	180.589	-0.2	-0.34	0.14	0.07
rpl8	chr7	21456001	21490232	163.935	175.793	166.854	76.2216	217.936	0.01	-0.36	0.14	-0.04
sec23b	chr6	6695953	6712806	155.538	115.773	83.1197	34.8744	180.063	-0.27	-0.36	0.14	0.14
sfrs3b	chr10	26328796	26333870	546.425	674.078	279.262	391.624	727.915	-0.48	-0.42	0.14	-0.17
snx3	chr14	38000642	38013144	863.178	926.1	393.824	456.67	1055.32	-0.62	-0.57	0.14	-0.06
sod1	chr16	15775138	15787897	140.609	15.1095	421.273	423.181	108.242	0.68	1.24	0.13	0.57
tdo2a	chr21	36762360	36766193	122.11	109.202	169.425	213.344	152.16	0.16	0.34	0.13	0.05
tmem38b	chr19	11478758	11521297	45.1096	39.2013	86.4869	112.272	68.5484	0.19	0.33	0.13	0.03
txnipb	chr21	29246047	29281481	26.5737	17.5889	181.324	79.9154	46.8134	0.63	0.32	0.13	0.05
cab39l	chr5	17718211	17722703	440.854	363.344	461.059	546.425	477.343	0.03	0.31	0.13	0.14
cbln8	chr20	26738616	26852154	13.0377	11.8132	42.1094	47.5883	34.6093	0.16	0.2	0.13	0.01
ckbb	chr16	48037593	48060454	60.4456	31.7423	38.5884	69.3339	72.7314	-0.11	0.19	0.13	0.15
ephx1	chr5	32338308	32340927	570.762	645.854	440.854	810.711	716.375	-0.2	0.19	0.13	-0.1
ergic3	chr1	47095946	47114002	15.0991	13.8855	25.8133	29.5703	36.6699	0.06	0.09	0.13	0.01
fdps	chr6	50344399	50365498	5.20114	3.75171	14.5276	18.8339	26.7314	0.06	0.09	0.13	0.01
fxyd1	chr20	36652858	36662815	55.2217	39.7639	53.6093	52.8946	75.364	-0.01	0.07	0.13	0.08
gmds	chr19	2801288	2808385	4.5095	3.18114	5.91543	4.93614	25.8653	0.01	0.01	0.13	0.01
klf9	chr19	34230613	34236107	1812.24	1658.83	1250.16	1684.24	2007.02	-0.34	0.01	0.13	0.08
pgrmc1	chr19	27423177	27429629	0.020286	0.040571	0	0.020286	20.9713	0	0	0.13	0
rpl28	chr22	203820	208165	335.977	299.507	225.181	285.405	381.966	-0.26	-0.03	0.13	0.08
rpl30	chr14	37113497	37120798	29.2932	21.9052	9.84429	8.75157	50.4051	-0.11	-0.08	0.13	0.04
si:dkey-206d17.5	chr2	3996651	4003570	796.16	675.333	405.711	581.018	854.701	-0.53	-0.12	0.13	0.14
slc25a20	chr5	27719805	27722700	113.558	62.8894	106.334	34.2266	122.619	-0.03	-0.14	0.13	0.21
slc7a3	chr20	20888886	20893947	21.0781	80.1803	87.6399	43.426	78.2109	0.33	-0.17	0.13	-0.3
tpi1b	chr16	55535259	55539643	1329.89	1177.61	918.14	949.875	1450.34	-0.33	-0.19	0.13	0.11
tpm3	chr21	408319	432486	96.344	106.466	49.7324	50.5891	137.477	-0.21	-0.25	0.13	-0.04
xbp1	chr16	13990582	14005209	802.405	863.178	543.834	485.64	973.834	-0.32	-0.47	0.13	-0.06
zbtb12.1	chr7	76455470	76457911	365.058	214.976	32.977	13.8744	350.119	-1.03	-0.8	0.13	0.34
zgc:63568	chr1	24527173	24536765	1501.04	1359.41	6019.32	8301.66	1625.18	1.32	1.72	0.12	0.09
agmo	chr9	2328992	2336244	276.731	271.303	359.375	475.347	326.169	0.18	0.39	0.12	0.01
cebpa	chr8	48652958	48662750	32.0322	40.1494	79.2833	124.569	59.8744	0.23	0.37	0.12	-0.04
clic4	chr2	93896	97285	102.9	79.946	226.119	154.314	121.272	0.4	0.28	0.12	0.1
copb1	chr3	18105193	18113416	68.8749	55.8034	129.741	105.895	88.6904	0.25	0.22	0.12	0.06
cyp2x8	chr21	820934	832556	59.3955	54.16	82.262	105.609	83.2723	0.1	0.22	0.12	0.03
cyp3c4	chr23	3765193	3773216	58.405	56.8539	217.936	68.6806	85.0583	0.57	0.06	0.12	0.01
ell2	chr7	39477059	39479997	28.6296	49.201	66.5476	56.4668	62.0071	0.19	0.04	0.12	-0.11
fgg	chr3	40930897	40940522	4.5095	8.56871	23.2011	15.1806	26.6809	0.11	0.04	0.12	-0.03
gpr39	chr17	25286120	25322077	10.4054	7.76257	12.7724	10.7771	29.9154	0.01	0.02	0.12	0.02
hmga1a	chr20	35486859	35495540	19.9665	28.1807	23.6909	29.5276	46.3741	0.02	0.01	0.12	-0.05
kdelr2a	chr2	40585525	40642558	1.27214	1.43514	8.08714	2.15986	21.2414	0.04	0	0.12	0
mettl7a	chr7	28928360	28946106	43.8129	30.7727	76.9936	28.2821	61.6706	0.16	-0.01	0.12	0.07
nme4	chr21	10173126	10198977	22.9971	16.885	30.0079	11.0376	42.2826	0.04	-0.04	0.12	0.04
nnt	chr15	33630951	33714758	59.8337	71.5687	44.8334	63.589	93.0581	-0.07	-0.04	0.12	-0.05
oaz2a	chr21	18591390	18656279	63.5071	38.4312	77.16	27.6705	77.5479	0.06	-0.06	0.12	0.12
pla2g7	chr25	17745419	17752074	4.4155	8.72	1.20029	0.182571	26.5271	-0.02	-0.06	0.12	-0.03
slc1a3a	chr6	39424705	39428459	36.1396	23.4661	19.4001	12.3234	51.834	-0.09	-0.07	0.12	0.07
sult1st1	chr9	58114776	58118688	29.5721	43.8129	19.4391	23.3566	60.2566	-0.06	-0.11	0.12	-0.08
uggt1	chr5	8132040	8249687	22.2623	21.977	7.76236	4.548	43.2011	-0.09	-0.11	0.12	0
zgc:153913	chr2	3930159	3932186	205.381	179.133	126.68	115.388	236.123	-0.25	-0.22	0.12	0.08
zgc:92406	chr3	14672960	14686598	64.5989	105.028	9.54771	20.222	115.599	-0.3	-0.4	0.12	-0.17
zgc:92744	chr25	3362771	3377424	830.466	885.875	682.038	539.851	981.446	-0.16	-0.41	0.12	-0.05
acaa2	chr1	39172719	39176611	62.5181	46.1091	139.522	234.262	78.9514	0.31	0.67	0.11	0.08
adck5	chr15	138572	147067	423.181	198.058	587.609	424.916	365.058	0.25	0.5	0.11	0.5
aldh7a1	chr22	21034969	21040770	157.405	150.61	137.477	277.823	188.874	-0.07	0.35	0.11	0.02
atp5g1	chr10	46005392	46012026	461.059	610.385	427.058	918.14	614.007	-0.06	0.34	0.11	-0.22
atp5g3a	chr4	21616155	21649754	37.732	44.7011	110.89	108.895	63.7776	0.33	0.28	0.11	-0.04
calcoco1	chr14	23135364	23143180	158.385	170.946	248.814	260.916	201.629	0.26	0.25	0.11	-0.04
ccng1	chr16	54737025	54740151	35.1196	40.2319	51.0684	93.6503	58.6911	0.08	0.25	0.11	-0.03
copg2	chr13	24626316	24635871	35.8544	24.6094	72.4254	70.4609	50.2617	0.18	0.23	0.11	0.06
cpt2	chr2	16472883	16515546	22.2623	11.0993	30.946	50.2823	35.936	0.05	0.22	0.11	0.07
cry2a	chr20	7323797	7351562	62.8131	9.90579	216.446	47.2162	58.8747	0.54	0.21	0.11	0.29
decr2	chr14	33738533	33741011	4796.12	4796.12	7647.73	5837.44	5349.42	0.46	0.19	0.11	0
dhcr24	chr11	36883052	36887297	72.9766	54.3636	64.0786	88.2834	87.3644	-0.04	0.15	0.11	0.09
gadd45ab	chr18	15457220	15472236	31.7927	29.4463	44.0174	57.2417	50.8943	0.07	0.14	0.11	0.01
gk5	chr10	14571322	14574187	19.9251	13.0377	29.0687	38.2216	35.4966	0.05	0.14	0.11	0.04
gnai1	chr10	44591441	44597987	30.7521	34.8541	50.6094	58.405	54.8133	0.1	0.12	0.11	-0.02
hmgn2	chr12	30437158	30449333	17.8236	18.7009	22.0176	33.3236	37.1804	0.02	0.08	0.11	-0.01
ier3ip1	chr24	39212217	39224724	15.792	9.09929	11.466	21.3697	31.8136	-0.03	0.07	0.11	0.04
intl2	chr4	15048969	15061568	32.4257	23.6604	54.1601	29.6811	49.201	0.11	0.03	0.11	0.05
lman2la	chr12	20416940	20436520	7.83457	12.7116	13.0786	18.1754	28.8337	0.03	0.03	0.11	-0.03
LOC100002960	chr5	75578589	75584663	1.13971	3.18114	2.42443	7.65	19.9766	0.01	0.03	0.11	-0.01
oaz1a	chr19	12478677	12515343	9.793	4.99671	28.6297	5.20129	25.0174	0.11	0	0.11	0.03
pank1a	chr16	49878673	49880480	0.223286	0.528286	4.71143	0.975429	17.5788	0.03	0	0.11	0
phkg2	chr8	36283467	36286972	0.020286	0.528286	0	0.182571	16.9359	0	0	0.11	0
ppiab	chr8	21767717	21788362	3.894	2.41429	2.15971	1.66943	21.6705	-0.01	0	0.11	0.01
ppp4r2b	chr17	23386570	23406873	33.3031	15.9763	16.7933	16.5384	44.2932	-0.09	0	0.11	0.1
psap	chr5	31441900	31456336	17.1601	25.8539	12.5479	24.0173	41.7982	-0.03	-0.01	0.11	-0.05
rab1a	chr23	36033354	36054856	4.94886	11.0993	9.44564	7.22186	26.6192	0.03	-0.02	0.11	-0.04
rab25b	chr5	9885212	9885989	10.6094	7.22186	12.813	3.69043	26.6192	0.01	-0.02	0.11	0.02
si:busm1-194e12.11	chr8	21675470	21680579	29.4665	25.4456	33.4453	19.5281	47.5274	0.02	-0.03	0.11	0.02
slc25a10	chr6	44128659	44138965	14.7929	17.0579	7.57814	11.8337	34.6093	-0.04	-0.03	0.11	-0.01
slc25a3b	chr8	7856922	7885006	26.507	35.0171	27.323	28.6194	51.282	0	-0.04	0.11	-0.05
slc25a5	chr25	6265518	6298362	64.048	53.8436	39.5171	39.079	82.4869	-0.12	-0.08	0.11	0.05
snx1a	chr13	4681562	4705614	206.303	229.405	202.711	195.834	258.997	-0.01	-0.09	0.11	-0.06
spcs3	chr1	56969369	56981504	93.3236	88.119	54.0381	56.8539	117.916	-0.18	-0.14	0.11	0.02
tmem167a	chr13	46088627	46095468	27.6496	54.2414	41.017	24.3027	62.5181	0.07	-0.16	0.11	-0.14
ube2na	chr7	34480515	34482638	31.0994	104.469	14.3641	46.6701	92.8543	-0.1	-0.26	0.11	-0.34
ugt2b3	chr11	3676422	3691315	215.589	248.099	125.691	100.323	275.06	-0.28	-0.46	0.11	-0.09
usf1l	chr10	16035475	16056594	374.875	394.956	199.63	185.263	447.323	-0.41	-0.49	0.11	-0.04
zgc:110377	chr6	20078494	20082600	34.2419	146.364	11.7726	20.9763	117.651	-0.13	-0.55	0.11	-0.48
zgc:112178
zgc:136474
zgc:153440
zgc:86903
acat2
apoa2
atp2a2b
atp6v1g1
cd9a
ch73-81e6.1
ciapin1
ck2b
cldn15lb
creb3l3l
crot
crtac1a
dgat2
dhrs11b
dhrs9
eif4g2a
eif5a
fkbp3
foxa3
gabarapa
gldc
glt8d2
gpx4b
hao1
hsd17b4
hsd3b7
kng1
ldhba
me1
pebp1
pgm2
plod3
ppp2r1a
ptbp1b
pxmp2
rab2a
rpe
rtn1a
rtn3
sdc2
si:dkey-13a21.4
si:dkey-46l15.1
slc25a11
srsf5b
suclg1
tfa
ywhabl
zgc:194242
zgc:66350
zgc:77650
zgc:92606
akt3a
aldh1l1
arcn1a
arf2
atp6v1e1b
bnip4
bzw1a
cant1b
cda
cdc34b
ch25h
cox7c
crata
dusp7
dynll1
eef1a1l2
eno3
fh
fmo5
gadd45ba
galk1
hao2
hdlbp
hif1al
hmgb1a
hnf4a
itih2
ivd
khdrbs1b
lipg
MGC173646
mhc1zba
mpdu1b
msrb2
ndfip1
pcna
ppp1r3b
prg4b
psmb1
ptges3a
rpl7
rps27.1
sdc4
selk
si:dkey-33c12.3
sypl2a
tceb2
tmem86b
tob1a
triqk
txnl1
uchl3
ugt5b5p
zgc:114040
zgc:173962
zgc:92308
acp2
arl5c
atp6v0d1
cebpd
cog2
cops6
copz2
cyp4v7
dera
dpydb
eif4ebp2
eif4g2b
esd
fam13b
fam32al
fkbp1aa
foxa1
foxo3b
gpx4a
hbbe1.1
hint1
hnmt
hnrnpab
ifi30
junba
kdsr
pccb
plgrkt
ptpn2b
pycr1
rps15
sec62
serping1
slc25a22
sly1
tfcp2l1
tpst1
txn
uprt
wsb1
xylb
zgc:113006
zgc:153329
zgc:64130
zgc:92030
acad8
acss2
adm2a
adob
adrb2b
angptl3
arg2
arl2
atg13
atl3
bckdha
bckdhb
bend3
cacybp
chek2
chmp1a
chmp2bb
clic5b
copb2
cpt1b
cyp2k17
dbt
derl2
dhcr7
dynlrb1
eif4e2rs1
eif5a2
ficd
furina
galnt14
hsd17b7
impdh1b
jdp2
krt8
lamp2
LOC568809
lonp2
mao
mecr
mrp63
mut
myl12.1
npc1
nucb2a
nudcd3
otub1a
pi4kab
pmm2
ppp1r2
psmb6
psmc4
psph
rab10
rac1
rnf2
rps4x
sar1ab
sat1b
shoc2
sid4
slc16a8
slc35b4
slc51a
sumo3b
tceb1b
tmem135
trappc6b
trib3
ube2a
ube2i2
ugt1b5
ugt5b1
wdr1
zgc:161973
zgc:171630
zgc:194626
zgc:55461
zgc:85777
zgc:92357
abcf2a
aldh6a1
alg5
anpepa
anxa11b
arf1l
arf4a
arpc4l
asph
bbox1
bet1
brd2a
chchd7
chmp4b
cib1
cope
cpn1
cpne1
creb3l3
csnk1a1
ctnnb1
cyp2k16
cyp8b3
f11rl
fabp7a
fam46ba
fitm2
fkbp14
gadd45g
gfod2
gnb1a
golt1b
gosr1
gpt2l
h3f3c
hbp1
hnrnpub
ift27
irf2bp2a
lmnb1
macrod2
memo1
msmo1
nsdhl
onecutl
pafah1b1b
papss1
pdcd4b
pla1a
pla2g12a
psma8
rdh10b
rhoaa
rnft1
rngtt
rps12
rps24
serhl
sh3bgrl2
si:dkey-188i13.11
slc31a1
snrpa
snrpd2
spam1
srsf1a
srsf1b
tmed9
tmem258
trappc4
txnrd1
uba52
vti1b
zgc:110216
zgc:112356
zgc:113054
zgc:113076
zgc:153032
zgc:162946
zgc:175096
zgc:195170
zgc:56445
zgc:73111
zgc:73329
zgc:85944
aass
agbl5
alg2
amfr
and2
arf1
arf6b
arl4ab
armc1l
arpp19b
atp1b1a
atp5c1
atp5s
banf1
bcat2
bri3
cbx3a
cebpg
cfhl3
chaf1a
cisd2
ckmt1
cmasa
cmpk
cox5b2
csrnp1b
cyp1d1
cyp2aa1
cyp2p6
cyp2x10.2
cyp3c1
dcun1d2
ddi2
ddx39b
decr1
dennd2da
dgat1b
dusp6
dynlt3
echs1
ehhadh
elovl5
f11r
faah2a
fam114a1
fam53b
fbxo8
gdi2
gfpt1
glud1b
gmppb
gpia
gtf2b
gtf2f2a
gtf2h5
h2afvb
h2afz
hbl4
hdac1
hectd1
hlfa
hmgcl
hnrnpa0l
hnrnpk
hnrnpl2
hnrpdl
hprt1
igfbp2a
kpna2
lcmt1
LOC564868
lpar6a
lpgat1
mpdu1a
naca
ndfip1l
nr1h4
nr2f6b
nucks1a
nudt4b
optn
otud5b
patl1
pcsk5b
pcyt1aa
pdcd10a
pdcl
pnn
ppp1r11
ppp2r1b
prkar1aa
proc
prrc1
psmc5
psmd2
ptp4a2
rab14l
rab5aa
rbm39a
rer1
rhoad
rhogc
rnaset2
rpl37
sardh
serf2
sf1
sf3b14
sgk2b
si:ch211-154o6.6
si:dkey-117m1.3
si:dkey-226m8.7
slc16a6a
slc25a43
smim15
srsf4
stat1b
stx5al
tars
tatdn3
tax1bp1b
tjp2b
tmed3
tmed5
tmem50a
tmem9b
tmx2b
tra2a
ube2d1b
ube2r2
ubl3b
ugt5b3
unc50
vamp4
vdac3
wasf2
yipf4
yipf6
zgc:110340
zgc:110609
zgc:111986
zgc:112425
zgc:112466
zgc:112492
zgc:123010
zgc:153031
zgc:153102
zgc:171788
zgc:172295
zgc:193541
zgc:63480
zgc:63759
zgc:86607
acaa1
acot11a
acp1
actr1
agpat2
agxtb
aktip
anp32e
ap2s1
aph1b
arf6a
arglu1b
aspg
atp5ia
bbip1
bcat1
bcl9l
bida
c8a
cav2
cbln14
ccnt2b
cd2ap
chmp5b
chuk
ckap5
cmbl
cnep1r1
cnih
cnppd1
colec11
crebl2
cuedc1a
cyp7a1a
dcaf12
dpm2
dpp3
dync1li2
eaf2
eif4e3
etf1
etnppl
f7
fam102ab
fb06f03
fbxw4
fkbp10b
fth1b
fzr1
gabarapl2
gapdh
gcdh
gch1
glrx
gltpa
gng12a
gorasp2
gstz1
h2afx
h3f3a
hacl1
hadh
hagh
herpud2
hhip
higd2a
hnf4g
ifrd2
igf2bp1
il6r
ilvbl
im:7152789
ing4
kdm2aa
khsrp
laptm4a
lasp1
lin52
LOC564424
LOC564840
lsm12b
lyrm2
mapk3
mapkapk2a
masp2
mcm7
mdm4
med30
med31
mfsd2ab
mrps18a
mrps18b
mrps21
narfl
ncor1
nfkbiab
nfyba
nr1d2b
nudt4a
nudt5
pdxdc1
pl10
pla2g6
plrg1
polr2gl
polr3k
ppp1cab
ppp4cb
pqlc2
prdx1
prpf38b
psen2
psma5
psmb5
ptplb
ptrh2
rab1ba
rad23b
rap1a
rp42-pen
rpl35a
rplp2
rtn4ip1
rxrga
scpp1
sec31a
selt2
serpinf1
seta
setd7
shcbp1
si:ch211-140f21.1
si:dkey-28b4.7
si:dkey-5i3.5
sigmar1
sirt2
snx12
socs8
spns1
srp9
srsf2a
stk16
stx5a
sult1st7
sumo1
sumo3a
tbxas1
tfam
thoc2
tmem110l
tmem59
tpd52l2b
trappc1
tspan33
tuba8l2
txndc5
u2surp
ube2g2
ube2l3b
ucp1
ugt1b4
vcam1
vdrb
vegfab
zdhhc16a
zgc:100908
zgc:101577
zgc:103678
zgc:110319
zgc:110348
zgc:112435
zgc:113115
zgc:123105
zgc:136652
zgc:153047
zgc:153061
zgc:153788
zgc:158262
zgc:171957
zgc:55262
zgc:55781
zgc:63863
zgc:86598
zgc:91976
zgc:92275
zgc:92511
aarsd1
acbd5a
acox3
actr2a
adam10a
add3a
afg3l2
agmat
agpat9
akirin1
alg14
ankhd1
anxa11a
ap1s1
ap3m1
ap3s2
apln
appbp2
arfip2b
arid3b
arl13a
asb8
atf1
atl2
atp6v0b
b2ml
babam1
bcas2
bnip3
bnip3lb
capns1b
cbwd
cbx5
ccbl1
ccdc6b
ccdc94
ccnd2a
ccnl1b
cd164
cdc42ep4a
chchd10
chrac1
chtopa
cisd1
ck2a1
cldnc
cpt1a
crlf3
csrp2bp
cyb5r3
cybrd1
cyp46a2
ddx3
ddx59
dnajc5gb
dnm2b
dpy30
dus4l
dync1i2a
ecsit
eef2a.1
egln1
egr2a
eif3jb
eif4eb
entpd4
epas1b
ephb2b
epn1
erh
etfa
etfb
ewsr1b
extl2
fah
fam177a1
fam60al
fbxo18
fbxo9
fhit
fibpa
foxi3a
g3bp1
g3bp2
gabpa
galcb
gbas
ghrb
glb1l
gmcl1
gnpnat1
golga5
gpatch1
grb10a
grb2b
gsk3ab
gsk3b
gss
hmgb2a
hnrpkl
igfbp3
ikbkg
ing2
ino80c
insrb
ism1
jazf1b
junbb
kalrnb
katnbl1
kcnk6
kctd12.2
kdelr2b
kdm5ba
klf3
kpna5
kras
krt18
lgalsla
lipf
llgl2
LOC100007703
LOC569045
lsm6
lysmd4
maff
mcm4
med14
med21
mgat1a
mgll
mical2b
minpp1a
mob1a
mob4
mogs
mtp
mtus1a
mtx2
naa50
nabp1a
ncor2
nipa1
nr2c1
nt5c3a
osbpl9
osgn1
pabpn1
pacsin1b
pacsin3
pank4
papss2b
pard6b
pcbp2
pdcd10b
pex7
pgrmc2
pi4kb
picalm
pigs
plaa
pnisr
pofut1
polr2k
ppp1r13l
prkaa1
prpf39
prrc2a
psmb3
psmc3
psmc6
psmd12
ptpn12
ptprfb
pts
pvalb1
pxk
rab11a
rab11ba
rabgef1
rbb4
rbks
rfc3
rhoac
rhoub
rnasen
rnf139
rnf141
rnf146
rnps1
robo2
rogdi
rpa3
rpl22l1
rps10
rps26
rrm1
rrs1
rtfdc1
sat2b
scamp4
scarb2
sec13
sec24d
selenbp1
si:busm1-265n4.4
si:ch211-216l23.2
si:ch211-235o23.1
si:ch211-286b5.5
si:dkey-222f8.3
si:dkey-73n10.4
slc26a5
smarcb1a
smarce1
smim14
snap29
snapin
snrpc
spag7
sqstm1
sri
srsf6a
stam2
stau1
tab3
taf8
tardbp
tbcb
tfip11
thap4
tk2
tmem2
tmem30ab
tmem39a
tmpob
top2b
tp53bp2
tram2
tsc1a
twf1b
twf2
txndc9
ubald1b
ube2h
ube2kb
ube2w
ubl3a
ubqln4
ugt1a7
ugt1b6p
ugt1b7
ugt5d1
uroc1
uso1
vapal
vps28
wacb
wbp2
wdr82
wipi2
wtap
xpnpep1
ywhabb
zc4h2
zfand3
zfand5a
zfand6
zgc:103536
zgc:103710
zgc:110063
zgc:110727
zgc:112430
zgc:136858
zgc:153039
zgc:153129
zgc:153910
zgc:153993
zgc:158863
zgc:162082
zgc:162251
zgc:162316
zgc:162495
zgc:162613
zgc:162945
zgc:194887
zgc:55891
zgc:56306
zgc:56576
zgc:56630
zgc:64116
zgc:77151
zgc:77838
zgc:92201
zgc:92510
zyg11
sept10
abi2b
acbd3
adat2
adrm1
aftpha
aip
akt2
amdhd2
amt
anapc7
and3
ankra2
ankrd12
ankrd46b
ap2m1b
apc
arhgap12a
arhgdia
arid3a
arl2bp
arl4d
arl6ip5b
arpc4
arpp19a
asphd2
aspscr1
atf7b
atg9b
atox1
atp6v1h
atpv0e1
aurkb
bc2
bdh1
bin3
bnip3la
bola1
brd3b
brms1la
c1galt1b
c1galt1c1
ca2
camk2b1
casp6
ccdc124
ccdc125
ccdc28a
ccng2
ccz1
cd82a
cdc34a
cdk2
cecr1a
chkb
chrna2a
cks2
cldn5b
clgn
clic1
cmtm6
cnbpa
cnot1
cog5
cog6
copz1
coro1ca
crfb6
csnk1g2b
ctdnep1a
ctnnbl1
cuedc1b
cul1a
cul5a
cwc25
cyba
cygb1
cyp2x9
dbnlb
dcaf6
dcakd
dctn4
dhps
dhrsx
dip2ba
dmap1
dnajc1
dnajc25
dnajc8
dnttip2
dopey2
dpp7
drap1
dusp2
dusp22a
dzip1
e2f4
eef2k
ei24
eif4a1a
elavl1
elf2b
emc3
emc6
emc8
emc9
enoph1
enpp1
ensaa
entpd6
ephb4a
esrra
etfdh
ets2
exoc7
ext2
fam102bb
fam160b1
fam50a
fam76b
fam83d
fam8a1
fam91a1
fanca
fbxl3b
fbxw2
fbxw8
fgfrl1a
fkbp8
fli1a
flot2a
foxa2
foxp1a
fut11
gadd45aa
gale
galnt11
galnt2
garem
gc
gigfy2
glcea
glg1b
gmppab
gna11a
gnai3
gng7
gnmt
golga7
gpm6ab
gprc5c
grcc10
gucd1
h2afy2
hdac3
hddc2
hectd3
hiat1a
hinfp
hipk3a
hipk3b
hlx1
hm:gc12
hmbsa
hmgb3b
hps3
hsdl2
hspa4a
hspbp1
hug
ide
il6st
ilf2
im:7140390
impact
ing1
invs
ip6k2
iqcc
irf2
itfg2
jund
kctd6b
kdelc2
kiaa0907
klc1b
klc2
klf12b
klf6a
kpna3
kptn
lactb
lamtor2
laptm4b
ldb1a
lemd3
lipca
lmo4a
LOC100004874
LOC557028
LOC558044
LOC559111
LOC568697
LOC792613
LOC796017
lsm12a
lsm14aa
lsm14ab
lsm7
lsr
lyrm9
lzic
lztr1
maea
map2k4a
mapre1a
mb
mbnl2
mcl1a
med25
midn
mospd1
mpv17
mrpl40
msrb1b
mtbl
mtfr1l
mxi1
myl9b
mzt2b
naa40
napgl
nasp
nat15
ncam2
ndufaf5
necap2
nfu1
ngly1
nme6
nmnat1
nmrk2
npepps
nprl3
nr1d2a
nr2c2
nr4a1
nsfl1c
nsrp1
nubp1
nup98
nupl2
or109-11
ormdl3
osbpl3a
osgep
parvaa
pcdh2g12
pcgf5b
pctp
pdcd2
pdcd6
pdgfaa
pdk2
pdss2
perp
pex11a
pex12
pex13
pfn2l
pgm3
pgp
phf5a
phf8
picalml
pigf
pigm
pigx
pik3r3a
pink1
pisd
plekha1
plekha8
pmp22b
ppm1ba
ppm1e
ppp1r10
ppp1r14bb
ppp2r4
ppp4r2a
pqlc3
prdx6
psmc1a
psmd1
psmd14
psmd4b
psmd5
ptdss1
ptpn11a
pum1
qkia
qpctla
r3hdm4
rab4a
rab4b
rab6a
ranbp9
rasl11b
rbbp5
rbm24a
reln
rhoga
rhoua
rnaseka
rnd1
rnf115
rock1
rorca
rpa1
rpl5a
rps27a
rwdd
rybpb
sae1
sart3
sas
scamp2
scfd2
sec22a
sec22ba
sec24c
seh1l
sephs1
sertad2b
sf3b5
sfpq
sfrs3a
sft2d3
sfxn5a
sgut1
sh2b1
si:ch211-117m20.5
si:ch211-194e15.5
si:ch211-198a12.6
si:ch211-206k20.5
si:ch211-243g18.2
si:ch211-51e12.7
si:dkey-102f14.5
si:dkey-159a18.7
si:dkey-251i10.1
si:dkey-46a10.3
si:dkey-5g7.3
si:dkey-5i22.6
si:dkey-75a21.2
si:dkey-88p24.9
si:dkeyp-94h10.5
si:rp71-45k5.4
sigirr
six3b
slc13a5
slc25a16
slc25a19
slc25a29
slc2a8
slc30a1a
slc30a6
slc35e4
slc39a1
slc39a7
slc39a9
slc4a11
slc4a1a
slc52a3
slc5a9
slc7a6os
smarcd1
smc1al
smx5
smyd1b
snapc1b
snapc3
snrnp70
snrpa1
snrpd1
socs3a
socs5a
socs6b
soul4
sp1
spg21
sprb
sps2
srrm2
ss18
ssbp4
ssr1
stam
stard3nl
stat7
steap4
stk11
stx18
stx4
stxbp2
sub1a
sun1
sybl1
syf2
tbc1d5
tcea1
tcta
tesk2
tfdp1a
tfdp2
tfr2
tha1
thoc3
thrap3b
tia1l
tjp3
tlk1a
tlk1b
tlr5b
tm9sf2
tma16
tmed7
tmem107
tmem147
tmem180
tmem243a
tmem41ab
tmem43
tmem56b
tmem65
tmub2
tnfrsf19
tnip1
tomm34
tomm70a
top1l
tp53
tpd52
trappc3
trappc5
tspan9b
ttc1
ttpal
txndc12
tyms
uap1
ubap2
ube2d2
ube2q1
ube2q2
ube4b
ubxn1
ubxn4
ufd1l
ugcg
ugdh
ugt1a6
ugt2b5
ugt5b4
ugt5e1
uhrf1bp1l
upf1
usf2
usp12a
usp14
usp5
uxs1
vapb
vat1
wasla
wdr41
wu:fa18f11
wwp2
xrn2
yap1
yes1
yif1a
yipf1
yipf2
yipf3
ythdf1
ywhaba
ywhae2
zbtb37
zbtb49
zc3h18
zfpl1
zgc:100918
zgc:101663
zgc:110410
zgc:110655
zgc:110779
zgc:112962
zgc:114060
zgc:136353
zgc:136808
zgc:136930
zgc:153012
zgc:153060
zgc:153119
zgc:153169
zgc:153521
zgc:153675
zgc:153790
zgc:153847
zgc:153958
zgc:154088
zgc:158309
zgc:158387
zgc:162232
zgc:162816
zgc:163061
zgc:172248
zgc:194409
zgc:194737
zgc:195050
zgc:55512
zgc:55573
zgc:55943
zgc:56039
zgc:56596
zgc:56676
zgc:64098
zgc:66313
zgc:66472
zgc:73273
zgc:76883
zgc:76887
zgc:77052
zgc:77147
zgc:77158
zgc:77221
zgc:77391
zgc:77869
zgc:77938
zgc:91910
zgc:92749
znf207b
znf346
march2
abca1b
abcc5
abcc9
abcd1
abcg2c
abhd13
abi1a
ablim1b
acadl
acn9
acp6
acrc
acsl4l
actl6a
actr10
actr2b
acvr1l
acyp1
adam9
adat3
add1
adipor1b
adnp2a
adnpa
adoa
adprhl2
adsl
adssl
aes
agfg1a
agfg1b
ahr1a
akap12b
alg1
alg6
alkbh3
alkbh6
amn1
amotl2a
ampd3b
anapc5
and1
ankfy1
ankib1a
ankrd13a
ankrd29
ankrd52a
ankrd54
ano5b
ap2m1a
ap3m2
ap4s1
apaf1
apeh
apg3l
api5
appl1
aprt
aptx
araf
arfgap2
arfip1
arfrp1
arglu1a
arhgap12b
arhgef11
arhgef18a
arhgef1b
arid4a
arih1l
arl4ca
arl6ip5a
arl8a
arntl1b
arpc5a
asap3
asb5b
asb6
asb7
asl
asnsd1
atg4b
athl1
atp1b2a
atp6v1ba
atp6v1c1a
atp9b
atxn2l
aup1
b3galt6
b3gat3
basp1
bcap29
bcar1
bcl11ab
bcl2l10
bcl7bb
bhlha9
bloc1s3
bmp2b
bmpr1aa
bod1
brd2b
brd3a
bri3bp
brms1
bsdc1
btbd3a
btr22
c10orf11
cabin1
cacnb1
calca
calm3a
camk2d1
cars
casp8ap2
cbl
cbx6a
cbx7a
ccdc9
ccdc92
ccne1
ccne2
ccnh
ccnl1a
ccnt1
cd248a
cd276
cd82b
cdadc1
cdc123
cdc16
cdc37l1
cdc42bpb
cdc6
cdipt
cdk1
cdk4
cdk9
ceacam1
cenpa
cenpp
cept1b
cerk
cerkl
cers2a
cetn3
cfl1
cgnb
cgrrf1
chac2
chaf1b
chd1l
chic2
chmp3
chp2
chtf8
[truncated: 9,068 more rows]
